# Supplementary material for: Optimizing consumer choice in selection of health insurance
Source: Health Aff Sch. 2026 Jul 24;4(8):qxag191. doi: 10.1093/haschl/qxag191 (PMC13431898; doi:10.1093/haschl/qxag191)
Supplement: qxag191_Supplementary_Data [file qxag191_supplementary_data.zip]

Archive with 3 entries (3 files):
- coi_disclosure MY HIL.docx
- coi_disclosure RG HIL.docx
- coi_disclosure DA HIL.docx
